# Supplementary material for: Ag2O versus Cu2O in the Catalytic Isomerization of Coordinated Diaminocarbenes to Formamidines: A Theoretical Study
Source: Materials (Basel). 2022 Jan 10;15(2):491. doi: 10.3390/ma15020491 (PMC8778719; doi:10.3390/ma15020491)
Supplement: Supplementary file 1 [file materials-15-00491-s001.zip]

Archive with 1 entries (1 files):
- materials-1513187-supplementary.pdf
